# Supplementary material for: The effect of angiotensin receptor blockers on peripheral artery disease progression: A retrospective cohort study in Jordan
Source: PLoS One. 2025 Sep 11;20(9):e0330522. doi: 10.1371/journal.pone.0330522 (PMC12425201; doi:10.1371/journal.pone.0330522)
Supplement: S1 File — (XLSX) [file pone.0330522.s001.xlsx]

## Sheet: Raw data
Age	Durationinyrs	Numberofinterventions	Totaloccludedarteries	gender	smoking	PADstage	SurgicalhistoryregardingPAD	Limbsurvival	DM	HTN	Dyslipidemia	Antiplatelets	systolicBloodpressure	HbA1CA
68	3	2	7	M	Smoker	IIb	Bilateral angioplasty	Salvage	Yes	Yes	No	Combination	126	11
54	4	1	0	M	Smoker	IIb	None	Salvage	Yes	Yes	No	None	181	6
45	5	3	0	M	exsmoker	IIb	Bilateral angioplasty	Salvage	Yes	No	No	Combination	113	10.6
70	3	2	0	M	nonsmoker	IV	None	amputation	Yes	No	No	Combination	128	7.4
51	2	1	2	M	Smoker	III	Left angioplasty	Salvage	Yes	No	No	Combination	122	7.2
58	5	2	4	M	Smoker	IV	Bilateral angioplasty	amputation	Yes	No	No	Combination	115	8.1
67	1.5	1	4	M	Smoker	IIb	Left angioplasty	Salvage	Yes	No	No	None	113	6.3
58	4	4	2	M	Smoker	IIb	Right angioplasty	Salvage	Yes	No	No	Combination	102	9.8
36	2.5	2	4	F	Smoker	IIa	CT	Salvage	No	No	No	None	110	4
50	10.5	4	3	M	exsmoker	IIb	Left angioplasty	Salvage	No	No	Yes	Combination	132	4
75	5.5	1	3	M	exsmoker	IIb	Bilateral angioplasty	Salvage	Yes	Yes	No	Clopideogrel	172	8.9
61	2	1	0	M	nonsmoker	IV	None	amputation	Yes	Yes	No	Aspirin	115	6.3
84	3.25	2	1	M	exsmoker	IIb	CT	Salvage	Yes	Yes	No	None	120	8.6
60	2.3	1	0	M	Smoker	IIb	None	Salvage	Yes	Yes	No	Combination	116	14
56	7.5	4	4	M	Smoker	IIb	Bilateral angioplasty	Salvage	Yes	No	No	Combination	105	12
66	2.5	3	5	F	exsmoker	IV	Right angioplasty	amputation	Yes	Yes	No	Combination	100	8
62	1.5	2	6	M	Smoker	IIb	CT	Salvage	Yes	No	Yes	Combination	131	6.1
84	3	3	4	F	nonsmoker	IV	CT	amputation	Yes	Yes	No	Combination	120	7.8
67	2.7	2	0	M	Smoker	IV	Right angioplasty	amputation	No	No	No	Clopideogrel	112	5
50	4.5	7	2	M	exsmoker	IV	Right angioplasty	amputation	Yes	Yes	No	Combination	108	10.5
56	1.2	1	2	M	Smoker	IIb	Bilateral angioplasty	Salvage	No	No	No	None	107	4
55	1.5	4	7	M	Smoker	IIb	CT	Salvage	Yes	No	No	Combination	131	6.3
58	2.5	2	1	M	Smoker	IIa	Right angioplasty	Salvage	Yes	Yes	No	Aspirin	145	8.1
57	2	2	2	M	Smoker	IV	Left angioplasty	amputation	Yes	Yes	No	Combination	130	7.8
61	1	1	4	M	Smoker	IIb	Bilateral angioplasty	Salvage	Yes	Yes	No	Clopideogrel	147	7
72	2	2	3	M	exsmoker	IIb	Left angioplasty	Salvage	Yes	Yes	No	Combination	125	10.3
77	2	2	4	F	Smoker	IIb	Left angioplasty	Salvage	No	Yes	No	Aspirin	148	6.4
63	3.5	2	1	F	nonsmoker	IV	Right angioplasty	amputation	Yes	Yes	No	Aspirin	147	9.5
59	1.25	1	6	M	Smoker	IIb	Bilateral angioplasty	Salvage	Yes	No	No	Combination	121	10.9
55	6	5	7	M	exsmoker	IV	Bilateral angioplasty	amputation	Yes	No	No	Combination	108	10.2
66	5	1	0	M	Smoker	IV	None	amputation	Yes	No	No	Aspirin	157	11.7
67	8	4	5	M	Smoker	IV	Right angioplasty	Salvage	Yes	Yes	Yes	Combination	132	7
61	1.5	1	2	M	Smoker	IIb	Right angioplasty	Salvage	Yes	No	Yes	Aspirin	129	5.9
57	1.25	2	1	M	Smoker	IIa	Bilateral angioplasty	Salvage	Yes	Yes	Yes	Combination	147	7.4
56	0.75	2	2	M	Smoker	IIb	Bilateral angioplasty	Salvage	Yes	Yes	No	Combination	154	9.2
61	0.75	2	2	M	exsmoker	IV	Left angioplasty	amputation	Yes	Yes	No	Combination	150	9.2
55	2	3	6	M	Smoker	IV	Bilateral angioplasty	Salvage	Yes	No	No	Aspirin	111	7.9
56	6	2	0	M	Smoker	IV	None	amputation	Yes	Yes	Yes	Aspirin	145	7.5
56	3.25	2	0	M	nonsmoker	IV	Left angioplasty	Salvage	Yes	No	No	Aspirin	122	6.4
60	2	2	3	M	Smoker	IV	Right angioplasty	amputation	Yes	Yes	No	Aspirin	135	6.4
59	5	1	0	M	Smoker	IV	None	amputation	No	No	No	Aspirin	110	4
59	2	1	2	M	Smoker	IIb	Right angioplasty	Salvage	Yes	No	No	None	121	10.3
56	2	0	0	M	Smoker	IIa	None	Salvage	No	Yes	No	Combination	135	4
60	6.5	1	0	M	exsmoker	IIb	None	Salvage	Yes	Yes	Yes	Combination	143	8.5
76	6	1	1	M	exsmoker	IIb	Right angioplasty	Salvage	Yes	No	No	Combination	160	9.5
44	3	1	1	M	Smoker	IIb	Right angioplasty	Salvage	No	No	No	Combination	121	5.6
82	8	1	0	M	exsmoker	IIb	None	Salvage	Yes	Yes	No	Combination	140	6.9
62	12	2	7	M	Smoker	IIb	Bilateral angioplasty	Salvage	Yes	Yes	No	Combination	161	8
62	3	3	4	F	Smoker	IV	Bilateral angioplasty	amputation	Yes	Yes	No	Combination	159	7.43
80	3	1	3	F	exsmoker	IV	Left angioplasty	amputation	Yes	Yes	No	Aspirin	150	8.5
52	3.5	4	2	M	Smoker	IIb	Left angioplasty	Salvage	Yes	No	No	Combination	128	6.7
80	3.25	1	0	M	nonsmoker	IV	None	Salvage	Yes	Yes	No	Aspirin	119	6.3
66	2.5	2	3	M	Smoker	IIb	Right angioplasty	Salvage	Yes	Yes	No	Aspirin	146	8
68	2	1	1	M	Smoker	IIb	Left angioplasty	Salvage	No	Yes	No	Aspirin	124	5.41
49	4	2	1	M	Smoker	IIb	Bilateral angioplasty	Salvage	No	No	Yes	Combination	133	5.35
61	2	1	3	M	Smoker	IIb	Right angioplasty	amputation	Yes	Yes	No	Aspirin	131	6.3
61	6.5	1	2	M	Smoker	IV	Bilateral angioplasty	amputation	Yes	Yes	Yes	Aspirin	150	8
70	2	1	4	M	exsmoker	IV	Bilateral angioplasty	amputation	Yes	Yes	Yes	Combination	135	8.7
46	2	2	0	M	Smoker	IV	Bilateral angioplasty	amputation	No	No	No	Combination	128	5.3
56	1.33	1	2	M	Smoker	IIb	Left angioplasty	Salvage	No	Yes	No	Aspirin	143	4
62	2	2	4	M	exsmoker	IIb	Bilateral angioplasty	Salvage	No	Yes	No	Combination	121	4
67	2	1	1	M	Smoker	III	Left angioplasty	Salvage	Yes	Yes	No	Combination	135	10.9
57	2	2	1	M	nonsmoker	IIb	Right angioplasty	Salvage	No	No	No	Combination	126	4
70	4	1	2	M	nonsmoker	IIb	Right angioplasty	Salvage	Yes	No	No	Aspirin	121	12
73	8.5	2	2	M	nonsmoker	IIb	Left angioplasty	Salvage	Yes	Yes	No	Combination	122	9.5
62	3.25	2	1	M	Smoker	IIb	Left angioplasty	Salvage	Yes	No	No	Aspirin	141	7.1
43	2.5	3	2	M	Smoker	IV	Right angioplasty	amputation	No	No	No	Aspirin	103	4
63	2	2	0	M	exsmoker	III	Right angioplasty	Salvage	Yes	No	No	Aspirin	107	13.3
85	2.33	1	7	F	nonsmoker	IIb	Bilateral angioplasty	Salvage	Yes	Yes	No	Aspirin	137	9.09
60	2.5	1	1	M	Smoker	IV	Left angioplasty	amputation	No	No	No	Combination	123	5.39
62	3.25	2	3	M	nonsmoker	IIb	Bilateral angioplasty	Salvage	Yes	No	No	Combination	113	12.5
64	3.33	1	2	M	Smoker	IIb	Left angioplasty	Salvage	No	Yes	No	Aspirin	135	5.6
82	3.25	1	2	M	nonsmoker	IIb	Left angioplasty	Salvage	Yes	Yes	No	Combination	130	11.7
62	5	1	2	M	Smoker	IIb	Bilateral angioplasty	Salvage	Yes	Yes	No	Combination	132	7.69
55	13	2	1	M	Smoker	IIb	Bilateral angioplasty	Salvage	Yes	Yes	No	Combination	126	7.85
44	4	2	0	M	Smoker	IIb	Bilateral angioplasty	Salvage	No	No	No	Aspirin	116	4
54	2	1	3	M	Smoker	IIb	Bilateral angioplasty	Salvage	Yes	No	No	Combination	119	6.9
66	9	3	3	M	Smoker	IIb	Bilateral angioplasty	Salvage	Yes	Yes	No	Combination	135	8
41	2.5	1	1	M	Smoker	IIb	Right angioplasty	Salvage	Yes	No	No	Combination	132	8
62	2.5	1	2	M	Smoker	IIb	Bilateral angioplasty	Salvage	No	No	No	Aspirin	120	4
64	4.5	4	3	M	Smoker	IV	Right angioplasty	amputation	Yes	No	No	Combination	186	8
63	2.33	1	4	M	nonsmoker	IIb	Right angioplasty	Salvage	Yes	No	No	Aspirin	120	7.44
52	2.33	3	1	M	Smoker	IIb	Left angioplasty	Salvage	No	No	No	Combination	134	5.4
57	5.33	2	4	M	Smoker	IIb	Bilateral angioplasty	Salvage	Yes	No	No	Combination	152	9.5
44	4	1	1	M	Smoker	IIb	Left angioplasty	Salvage	Yes	No	No	Clopideogrel	128	8.1
39	3	1	4	M	Smoker	IIb	Left angioplasty	Salvage	No	No	No	Aspirin	110	4
78	6	2	5	F	nonsmoker	IV	Right angioplasty	amputation	Yes	No	No	Aspirin	115	8.7
72	4.25	1	9	M	Smoker	IV	CT	amputation	Yes	Yes	No	Aspirin	152	10.3
55	6	2	6	M	Smoker	IV	Bilateral angioplasty	amputation	Yes	Yes	No	Aspirin	116	8
41	3.5	1	1	M	Smoker	IIb	Left angioplasty	Salvage	No	Yes	No	Combination	125	6
54	6	1	4	M	Smoker	IV	Bilateral angioplasty	amputation	Yes	Yes	Yes	Aspirin	146	12.2
56	9	4	0	M	Smoker	IIa	Bilateral angioplasty	Salvage	No	No	Yes	Combination	136	6.1
40	3.25	2	1	M	exsmoker	IIa	Bilateral angioplasty	Salvage	No	No	No	Aspirin	116	5.3
46	1.33	1	1	M	Smoker	IIa	Right angioplasty	Salvage	No	Yes	Yes	Combination	124	4
62	4.25	1	2	M	Smoker	IIb	Left angioplasty	Salvage	Yes	Yes	Yes	Aspirin	135	8.1
66	1.25	2	3	M	Smoker	IV	Right angioplasty	amputation	Yes	No	No	Combination	117	8.3
60	6	1	3	M	Smoker	IIb	Bilateral angioplasty	Salvage	No	Yes	No	Combination	129	6.1
60	8	2	5	M	Smoker	IIb	Bilateral angioplasty	Salvage	Yes	No	No	Aspirin	116	6.5
66	1.25	4	3	M	Smoker	IIb	Left angioplasty	Salvage	No	Yes	No	Combination	138	7
65	2.5	1	3	M	Smoker	IIb	Bilateral angioplasty	Salvage	No	Yes	No	Aspirin	120	5.7
53	4.5	2	1	M	Smoker	IIb	Right angioplasty	Salvage	Yes	Yes	Yes	None	122	8
57	1.75	1	1	M	Smoker	IIb	Bilateral angioplasty	Salvage	No	Yes	No	Combination	118	5.5
49	3.5	2	2	M	Smoker	IIb	Bilateral angioplasty	Salvage	Yes	Yes	No	Combination	142	7.9
52	1.25	2	2	M	Smoker	IIb	Left angioplasty	Salvage	Yes	Yes	No	Combination	122	9.8
74	4.75	2	3	M	Smoker	IIb	Right angioplasty	Salvage	Yes	Yes	No	Combination	139	7.5
72	1.9	2	3	M	exsmoker	IV	Right angioplasty	amputation	Yes	Yes	No	Combination	131	9.8
62	1.75	1	8	M	Smoker	IIb	Bilateral angioplasty	Salvage	Yes	No	No	Combination	103	7.2
70	1.5	3	4	M	Smoker	IIb	Bilateral angioplasty	Salvage	Yes	Yes	No	Combination	126	8.2
60	7	4	2	M	Smoker	IIb	Bilateral angioplasty	Salvage	Yes	Yes	No	Combination	112	8
64	2	1	1	M	Smoker	IIa	Left angioplasty	Salvage	No	No	No	Aspirin	120	4
61	4.25	2	5	M	exsmoker	IIb	Bilateral angioplasty	Salvage	Yes	Yes	Yes	Combination	164	6.3
69	1.33	1	3	M	Smoker	IIb	Right angioplasty	Salvage	Yes	Yes	No	Combination	132	8
72	2.25	1	6	M	Smoker	IIb	Bilateral angioplasty	Salvage	Yes	Yes	Yes	Aspirin	128	8.4
49	3.25	1	1	M	Smoker	IIb	Left angioplasty	Salvage	No	Yes	No	Aspirin	131	8
61	2.25	2	3	M	Smoker	IIb	Left angioplasty	Salvage	Yes	No	No	Combination	120	7.2
54	2.33	0	0	M	exsmoker	IIb	None	Salvage	Yes	Yes	Yes	Combination	133	10.97
50	3.33	3	4	M	exsmoker	IIb	Bilateral angioplasty	Salvage	No	No	No	Combination	110	4
57	4	1	0	M	Smoker	IIb	Right angioplasty	Salvage	No	No	No	Aspirin	125	6.5
79	1.33	2	1	M	exsmoker	IIb	Left angioplasty	Salvage	Yes	Yes	No	Aspirin	142	11.7
67	2.33	2	1	M	Smoker	IIb	Left angioplasty	Salvage	No	No	Yes	Combination	100	4
49	3	3	5	M	Smoker	IIb	Right angioplasty	amputation	Yes	No	No	Combination	154	11.3
63	7.25	4	4	M	Smoker	IIb	Bilateral angioplasty	Salvage	Yes	Yes	No	Aspirin	111	6.09
68	1.25	1	1	M	Smoker	IIb	Left angioplasty	Salvage	No	No	No	Aspirin	128	5.8
65	5	3	1	M	Smoker	IIb	Right angioplasty	Salvage	No	Yes	No	Combination	141	4
51	12	4	4	M	Smoker	IIb	Left angioplasty	Salvage	Yes	No	No	Combination	125	8
73	2.25	5	1	M	Smoker	IIb	Right angioplasty	Salvage	Yes	Yes	No	Combination	137	7.3
49	2	1	2	M	Smoker	IIb	Right angioplasty	Salvage	Yes	Yes	No	Combination	113	8.3
70	3	2	0	M	exsmoker	IIb	Bilateral angioplasty	amputation	No	Yes	No	Combination	120	5.8
83	2.3	1	1	M	Smoker	IIb	Left angioplasty	Salvage	No	Yes	No	None	133	5.8
77	2.5	1	1	M	Smoker	IIb	Left angioplasty	Salvage	No	Yes	No	Clopideogrel	121	4
69	5	2	4	M	Smoker	IIb	Right angioplasty	Salvage	Yes	Yes	Yes	Aspirin	153	8.7
52	2.3	2	3	M	exsmoker	IIb	Bilateral angioplasty	Salvage	Yes	Yes	No	Combination	113	6.6
72	1.3	1	2	F	nonsmoker	IIb	Right angioplasty	amputation	Yes	No	No	Aspirin	137	8

## Sheet: Coding
Variable/code	0	1	2	3
gender	M(male)	F(female)
smoking	Nonsmoker	Ex-smoker	Smoker
group	Control	ARBs
DM	No	Yes
HTN	No	Yes
Dyslipidemia	No	Yes
PADstage	Early stage( I, IIa,IIb)	Advanced Stage( III,IV)
surgeical history	None or CT	Unilateral angioplasty	Bilateral angioplasty
limb survival	Salvage	Amputated
antiplatelets	None	Aspirin	Clopidogrel	Combination ( aspirin +clopidogrel)
Systolic blood pressure	Controlled ( <130 mmgh)	Not controlled (>140 mmgh)
HbA1C	Controlled ( < 7 )	Not controlled (> 7 )
